# Supplementary material for: Identification of Diosmin and Flavin Adenine Dinucleotide as Repurposing Treatments for Monkeypox Virus: A Computational Study
Source: Int J Mol Sci. 2022 Sep 30;23(19):11570. doi: 10.3390/ijms231911570 (PMC9570275; doi:10.3390/ijms231911570)
Supplement: Supplementary file 1 [file ijms-23-11570-s001.zip]

Archive with 1 entries (1 files):
- ijms-1934545-supplementary.pdf
